# Supplementary material for: Evolution of Shore Hardness under Uniaxial Tension/Compression in Body-Temperature Programmable Elastic Shape Memory Hybrids
Source: Polymers (Basel). 2022 Nov 11;14(22):4872. doi: 10.3390/polym14224872 (PMC9697891; doi:10.3390/polym14224872)
Supplement: Supplementary file 1 [file polymers-14-04872-s001.zip]

Archive with 1 entries (1 files):
- polymers-1951502-supplementary.pdf
